# Supplementary material for: Two extended haplotype blocks are associated with adaptation to high altitude habitats in East African honey bees
Source: PLoS Genet. 2017 May 25;13(5):e1006792. doi: 10.1371/journal.pgen.1006792 (PMC5444601; doi:10.1371/journal.pgen.1006792)
Supplement: S1 Table — (XLSX) [file pgen.1006792.s010.xlsx]

## Sheet: S1A Table
S1A Table. Kenyan highland and lowland Apis mellifera honeybee samples used for whole-genome sequencing.
Whole genome sequencing data submitted under NCBI project accession: PRJNA357367
Location	Environment	Nr	Sample	Classification	NCBI Biosample	NCBI SRA	NCBI library ID	GPS coordinates (lat, long)		Altitude (m)	Coverage	Coverage	Reads (million)	Average quality score (Q)	% bases >= Q30	proportion bases >= 5x coverage
											Chr Group1-16 (x)	Chr Group1-16, GroupUN, MT (x)
Mau	Savannah lowland (MS)	1	MS 91	A. m. scutellata	SRR5115520	SAMN06142922	P1862_130_MS_91	S0.53540	E36.10112	1845	10.4237	11.5318	11.77	34.11	88.15	0.825
		2	MS 92	A. m. scutellata	SRR5115489	SAMN06142923	P1862_131_MS_92	S0.52118	E36.08995	1848	14.1143	16.1561	16.74	34.08	88.1	0.866875
		3	MS 94	A. m. scutellata	SRR5115522	SAMN06142924	P1862_132_MS_94	S0.51765	E36.09663	1829	5.76697	6.66587	7.31	34.39	90.07	0.585
		4	MS 95	A. m. scutellata	SRR5115515	SAMN06142925	P1862_133_MS_95	S0.51817	E36.09700	1830	12.112	13.8971	15.07	34.64	90.71	0.858125
		5	MS 97	A. m. scutellata	SRR5115527	SAMN06142926	P1862_134_MS_97	S0.52128	E36.09048	1843	8.19397	10.0212	10.85	34.76	90.87	0.76125
		6	MS 99	A. m. scutellata	SRR5115516	SAMN06142927	P1862_135_MS_99	S0.54127	E36.09573	1882	9.51463	10.8257	11.59	34.48	89.67	0.81125
		7	MS 100	A. m. scutellata	SRR5115490	SAMN06142928	P1862_136_MS_100	S0.54250	E36.09502	1886	13.3603	15.0743	17.08	33.77	87.52	0.8725
		8	MS 101	A. m. scutellata	SRR5115506	SAMN06142929	P1862_137_MS_101	S0.54068	E36.09582	1885	11.7834	13.9053	14.42	34.44	89.65	0.845
		9	MS 104	A. m. scutellata	SRR5115521	SAMN06142930	P1862_138_MS_104	S0.53327	E36.07513	1941	12.1257	13.5315	13.84	34.15	88.36	0.854375
		10	MS 107	A. m. scutellata	SRR5115501	SAMN06142931	P1862_139_MS_107	S0.52607	E36.07708	1896	9.76181	11.0199	11.97	34.32	89.64	0.8275
									Σ		107.157	122.629	130.64	343.14	892.74
									Mean	1868.5	10.7157	12.2629	13.064	34.314	89.274	0.810688
Mau	Forest highland (MF)	1	MF 71	A. m. monticola	SRR5115491	SAMN06142932	P1862_120_MF_71	S0.50300	E35.88547	2891	9.92354	11.3052	11.56	33.98	87.49	0.806875
		2	MF 72	A. m. monticola	SRR5115503	SAMN06142933	P1862_121_MF_72	S0.50605	E35.88450	2880	9.84199	11.5967	12.43	34.85	91.5	0.81375
		3	MF 74	A. m. monticola	SRR5115517	SAMN06142934	P1862_122_MF_74	S0.50618	E35.88663	2873	11.6609	13.1053	13.38	34.16	88.4	0.846875
		4	MF 79	A. m. monticola	SRR5115507	SAMN06142935	P1862_123_MF_79	S0.49877	E35.88600	2943	11.8696	13.5455	14.6	34.59	90.41	0.855625
		5	MF 81	A. m. monticola	SRR5115525	SAMN06142936	P1862_124_MF_81	S0.50145	E35.88152	2913	9.53449	11.1381	12.11	34.73	91.09	0.8125
		6	MF 82	A. m. monticola	SRR5115499	SAMN06142937	P1862_125_MF_82	S0.50402	E35.88445	2928	8.17821	9.90536	10.29	34.07	88.13	0.741875
		7	MF 85	A. m. monticola	SRR5115492	SAMN06142938	P1862_126_MF_85	S0.51213	E35.88048	2923	8.47872	9.87609	10.56	34.78	90.85	0.77125
		8	MF 87	A. m. monticola	SRR5115493	SAMN06142939	P1862_127_MF_87	S0.50595	E35.87712	2917	9.89079	11.5676	12	34.01	87.48	0.81125
		9	MF 89	A. m. monticola	SRR5115496	SAMN06142940	P1862_128_MF_89	S0.49905	E35.87735	2930	13.2713	15.3761	15.88	33.97	87.48	0.86
		10	MF 90	A. m. monticola	SRR5115524	SAMN06142941	P1862_129_MF_90	S0.49445	E35.88282	2955	10.0643	11.4135	12.25	34.93	91.81	0.825625
									Σ		102.714	118.83	125.06	344.07	894.64
									Mean	2915.3	10.2714	11.883	12.506	34.407	89.464	0.814563
Mt Kenya	Savannah lowland (MKS)	1	MKS 14	A. m. scutellata	SRR5115508	SAMN06142942	P1862_111_MKS_14	S0.23553	E37.74567	1128	8.97529	10.4615	10.91	33.85	86.9	0.77875
		2	MKS 16	A. m. scutellata	SRR5115510	SAMN06142943	P1862_112_MKS_16	S0.23427	E37.73815	1183	7.61343	8.80836	9.85	33.61	86.73	0.718125
		3	MKS 54	A. m. scutellata	SRR5115502	SAMN06142944	P1862_113_MKS_54	S0.24753	E37.74918	1131	8.8515	9.88901	10.55	34.76	91.2	0.788125
		4	MKS 55	A. m. scutellata	SRR5115498	SAMN06142945	P1862_114_MKS_55	S0.24415	E37.74720	1124	11.5824	13.2264	14.25	34.58	90.32	0.850625
		5	MKS 58	A. m. scutellata	SRR5115494	SAMN06142946	P1862_115_MKS_58	S0.24740	E37.74923	1128	10.3499	11.6103	12.45	34.48	90	0.82875
		6	MKS 66	A. m. scutellata	SRR5115518	SAMN06142947	P1862_116_MKS_66	S0.24003	E37.77653	1238	14.9478	16.9847	18.56	34.67	90.99	0.878125
		7	MKS 67	A. m. scutellata	SRR5115504	SAMN06142948	P1862_117_MKS_67	S0.24427	E37.74980	1070	8.94868	10.0817	10.27	34.27	88.88	0.77875
		8	MKS 68	A. m. scutellata	SRR5115512	SAMN06142949	P1862_118_MKS_68	S0.24240	E37.73665	1138	8.45961	9.53094	10.02	34.68	90.44	0.764375
		9	MKS 70	A. m. scutellata	SRR5115509	SAMN06142950	P1862_119_MKS_70	S0.24118	E37.73608	1144	9.51031	10.6733	11.43	34.56	89.98	0.815
									Σ		89.2388	101.266	108.29	309.46	805.44
									Mean	1142.67	9.91543	10.1266	10.829	30.946	80.544	0.800069
Mt Kenya	Forest highland (MKF)	1	MKF 2	A. m. monticola	SRR5115519	SAMN06142951	P1862_101_MKF_2	S0.19863	E37.49432	2298	16.1758	18.5645	19.66	34.66	90.55	0.876875
		2	MKF 3	A. m. monticola	SRR5115513	SAMN06142952	P1862_102_MKF_3	S0.19942	E37.49223	2328	12.2945	14.31	15.02	34.57	90.08	0.85375
		3	MKF 4	A. m. monticola	SRR5115523	SAMN06142953	P1862_103_MKF_4	S0.19643	E37.49112	2338	9.79819	11.0742	11.32	34.48	89.44	0.804375
		4	MKF 5	A. m. monticola	SRR5115488	SAMN06142954	P1862_104_MKF_5	S0.21957	E37.51238	2238	7.83112	8.88838	9.14	34.25	88.48	0.7275
		5	MKF 6	A. m. monticola	SRR5115511	SAMN06142955	P1862_105_MKF_6	S0.19697	E37.48347	2435	8.67568	10.0444	10.45	34.38	89.15	0.775625
		6	MKF 7	A. m. monticola	SRR5115505	SAMN06142956	P1862_106_MKF_7	S0.19688	E37.48215	2389	8.05538	9.42032	9.67	34.75	90.94	0.741875
		7	MKF 11	A. m. monticola	SRR5115497	SAMN06142957	P1862_107_MKF_11	S0.19880	E37.48618	2405	9.26749	10.6921	11.15	34.52	89.83	0.793125
		8	MKF 13	A. m. monticola	SRR5115500	SAMN06142958	P1862_108_MKF_13	S0.20088	E37.48970	2385	11.6296	13.1603	14.39	34.29	89.01	0.8375
		9	MKF 108	A. m. monticola	SRR5115495	SAMN06142959	P1862_109_MKF_108	S0.20698	E37.49225	2305	13.8761	15.8849	16.5	34.1	88.21	0.864375
		10	MKF 113	A. m. monticola	SRR5115514	SAMN06142960	P1862_110_MKF_113	S0.21928	E37.51155	2226	7.05501	8.10161	8.65	34.46	89.69	0.67875
									Σ		104.659	120.141	125.95	344.46	895.38
									Mean	2334.7	10.4659	12.0141	12.595	34.446	89.538	0.795375
Whole dataset									Σ		403.768	462.865	489.94	1341.13	3488.2
									Mean	2065.29	10.353	11.8683	12.5626	34.3879	89.441	0.80125

## Sheet: S1B Table
S1B Table. Kenyan honeybee genome samples from Fuller et al. 2015
Fuller et al 2015: Genome-wide analysis of signatures of selection in populations of African honey bees (Apis mellifera) using new web-based tools
doi:10.1186/s12864-015-1712-0
NCBI project accession: PRJNA237819
Location	Environment	NCBI Biosample	NCBI SRA	Classification	Fuller et al. ID	SNP dataset ID (this paper)	GPS coordinates (lat, long)		Altitude (m)
Mt. Elgon, Moorland	Mountain	SAMN02639696	SRS556649	A. m. monticola	22.2.5	fmo_1	0.9541	34.6048	2956
Mt. Elgon, Chepkui	Savannah	SAMN02639680	SRS556648	A. m. scutellata	21.3.15	fsc_3	0.825717	34.7029	1869
Malewa	Savannah	SAMN02639673	SRS556639	A. m. scutellata	4.2.15	fsc_4	-0.52504	36.4033	1973
Kitui, SEKU	Savannah	SAMN02639672	SRS556640	A. m. scutellata	2.2.15	fsc_5	1.22272	36.8964	1150
Nairobi, Kasarani	Savannah	SAMN02639656	SRS556638	A. m. scutellata	1.4.15	fsc_6	-1°13.3631	36°53.7867	1602
Mandera West	Desert	SAMN02639694	SRS556647	A. m. jemenitica	18.1.5	fje_3	3.88965	40.2674	894
Mandera Town 2	Desert	SAMN02639692	SRS559201	A. m. jemenitica/litorea	17.1.5	fje_2	3.93662	41.868	221
Mandera Town 1	Desert	SAMN02639691	SRS556646	A. m. jemenitica	16.1.5	fje_1	3.93675	41.8682	212
Tanzania Border	Coast	SAMN02639686	SRS556645	A. m. scutellata	15.4.25	fsc_1	4.52899	39.1536	62
Oceanside	Coast	SAMN02639685	SRS556643	A. m. scutellata	13.4.15	fsc_2	-3.33752	39.9858	15
Gede Ruins	Coast	SAMN02639682	SRS556641	A. m. litorea	12.2.15	fli_1	-3.3065	40.018	36

## Sheet: S1C Table
S1C Table. Global genome sample of honeybees from Wallberg et al. 2014
Wallberg et al. 2014: A worldwide survey of genome sequence variation provides insight into the evolutionary history of the honeybee Apis mellifera
doi:10.1038/ng.3077
NCBI project accession: PRJNA236426
Location	NCBI Biosample	NCBI SRA	Classification	Wallberg et al. ID	SNP dataset ID (this paper)
Nigeria	SAMN02596429	SRS549769	A. m. adansonii	Amada_A2_20120424	ada_1
	SAMN02596430	SRS549770	A. m. adansonii	Amada_A3_20120424	ada_2
	SAMN02596431	SRS549771	A. m. adansonii	Amada_A4_20120424	ada_3
	SAMN02596432	SRS549772	A. m. adansonii	Amada_A9_20120424	ada_4
	SAMN02596433	SRS549773	A. m. adansonii	Amada_A11_20120424	ada_5
	SAMN02596434	SRS549774	A. m. adansonii	Amada_A12_20120424	ada_6
	SAMN02596435	SRS549775	A. m. adansonii	Amada_A13_20120424	ada_7
	SAMN02596436	SRS549776	A. m. adansonii	Amada_A14_20120424	ada_8
	SAMN02596437	SRS549777	A. m. adansonii	Amada_A17_20120424	ada_9
	SAMN02596438	SRS549778	A. m. adansonii	Amada_A18_20120424	ada_10
South Africa	SAMN02596388	SRS549728	A. m. capensis	Amcap_C1_20111129	cap_1
	SAMN02596389	SRS549729	A. m. capensis	Amcap_C2_20111129	cap_2
	SAMN02596390	SRS549730	A. m. capensis	Amcap_C3_20111129	cap_3
	SAMN02596391	SRS549731	A. m. capensis	Amcap_C4_20111129	cap_4
	SAMN02596392	SRS549732	A. m. capensis	Amcap_C5_20111129	cap_5
	SAMN02596424	SRS549764	A. m. capensis	Amcap_5_20120424	cap_6
	SAMN02596425	SRS549765	A. m. capensis	Amcap_13_20120424	cap_7
	SAMN02596426	SRS549766	A. m. capensis	Amcap_14_20120424	cap_8
	SAMN02596427	SRS549767	A. m. capensis	Amcap_17_20120424	cap_9
	SAMN02596428	SRS549768	A. m. capensis	Amcap_20_20120424	cap_10
South Africa	SAMN02596298	SRS549638	A. m. scutellata	Amscu_URS1_20111027	scu_1
	SAMN02596299	SRS549639	A. m. scutellata	Amscu_URS3_20111027	scu_2
	SAMN02596300	SRS549640	A. m. scutellata	Amscu_URS4_20111027	scu_3
	SAMN02596301	SRS549641	A. m. scutellata	Amscu_TR2_20111027	scu_4
	SAMN02596302	SRS549642	A. m. scutellata	Amscu_G1_20111027	scu_5
	SAMN02596303	SRS549643	A. m. scutellata	Amscu_JOZI2_20111027	scu_6
	SAMN02596304	SRS549644	A. m. scutellata	Amscu_B4_20111011	scu_7
	SAMN02596305	SRS549645	A. m. scutellata	Amscu_B5_20111011	scu_8
	SAMN02596306	SRS549646	A. m. scutellata	Amscu_B6_20111011	scu_9
	SAMN02596307	SRS549647	A. m. scutellata	Amscu_B7_20111011	scu_10
Turkey	SAMN02596368	SRS549708	A. m. anatoliaca	Amana_A3A_20111012	ana_1
	SAMN02596369	SRS549709	A. m. anatoliaca	Amana_A2B_20111130	ana_2
	SAMN02596370	SRS549710	A. m. anatoliaca	Amana_AN1_20111204	ana_3
	SAMN02596371	SRS549711	A. m. anatoliaca	Amana_AN3B_20111204	ana_4
	SAMN02596372	SRS549712	A. m. anatoliaca	Amana_AN5_20111204	ana_5
	SAMN02596373	SRS549713	A. m. anatoliaca	Amana_AN6_20111204	ana_6
	SAMN02596374	SRS549714	A. m. anatoliaca	Amana_AN7_20111204	ana_7
	SAMN02596375	SRS549715	A. m. anatoliaca	Amana_AN8_20111204	ana_8
	SAMN02596376	SRS549716	A. m. anatoliaca	Amana_AN11_20111204	ana_9
	SAMN02596377	SRS549717	A. m. anatoliaca	Amana_AN12_20111204	ana_10
Jordan	SAMN02596318	SRS549658	A. m. syriaca	Amsyr_JOR11_20111007	syr_1
	SAMN02596319	SRS549659	A. m. syriaca	Amsyr_JOR12_20111007	syr_2
	SAMN02596320	SRS549660	A. m. syriaca	Amsyr_JOR13_20111007	syr_3
	SAMN02596321	SRS549661	A. m. syriaca	Amsyr_JOR14_20111007	syr_4
	SAMN02596322	SRS549662	A. m. syriaca	Amsyr_JOR15_20111007	syr_5
	SAMN02596323	SRS549663	A. m. syriaca	Amsyr_JOR16_20111007	syr_6
	SAMN02596324	SRS549664	A. m. syriaca	Amsyr_JOR17_20111007	syr_7
	SAMN02596325	SRS549665	A. m. syriaca	Amsyr_JOR18_20111007	syr_8
	SAMN02596326	SRS549666	A. m. syriaca	Amsyr_JOR19_20111007	syr_9
	SAMN02596327	SRS549667	A. m. syriaca	Amsyr_JOR16B_20111102	syr_10
Austria	SAMN02596338	SRS549678	A. m. carnica	Amcar_CR1_20111017	car_1
	SAMN02596339	SRS549679	A. m. carnica	Amcar_CR2_20111017	car_2
	SAMN02596340	SRS549680	A. m. carnica	Amcar_CR3_20111017	car_3
	SAMN02596341	SRS549681	A. m. carnica	Amcar_CR4_20111017	car_4
	SAMN02596342	SRS549682	A. m. carnica	Amcar_CR5_20111017	car_5
	SAMN02596343	SRS549683	A. m. carnica	Amcar_CR6_20111017	car_6
	SAMN02596344	SRS549684	A. m. carnica	Amcar_CR7_20111017	car_7
	SAMN02596345	SRS549685	A. m. carnica	Amcar_CR8_20111017	car_8
	SAMN02596346	SRS549686	A. m. carnica	Amcar_CR9_20111017	car_9
	SAMN02596347	SRS549687	A. m. carnica	Amcar_CR10_20111017	car_10
Italy	SAMN02596288	SRS549155	A. m. ligustica	Amlig_1_201109121	lig_1
	SAMN02596289	SRS549629	A. m. ligustica	Amlig_2_201109121	lig_2
	SAMN02596290	SRS549630	A. m. ligustica	Amlig_7_201109121	lig_3
	SAMN02596291	SRS549631	A. m. ligustica	Amlig_11_201109121	lig_4
	SAMN02596292	SRS549632	A. m. ligustica	Amlig_9_201109121	lig_5
	SAMN02596293	SRS549633	A. m. ligustica	Amlig_5_201109122	lig_6
	SAMN02596294	SRS549634	A. m. ligustica	Amlig_6_201109122	lig_7
	SAMN02596295	SRS549635	A. m. ligustica	Amlig_8_201109122	lig_8
	SAMN02596296	SRS549636	A. m. ligustica	Amlig_10_201109122	lig_9
	SAMN02596297	SRS549637	A. m. ligustica	Amlig_12_201109122	lig_10
Norway	SAMN02596328	SRS549668	A. m. mellifera	Ammel_1_20111003	mel_1
	SAMN02596329	SRS549669	A. m. mellifera	Ammel_2_20111003	mel_2
	SAMN02596330	SRS549670	A. m. mellifera	Ammel_4_20111003	mel_3
	SAMN02596331	SRS549671	A. m. mellifera	Ammel_6_20111003	mel_4
	SAMN02596332	SRS549672	A. m. mellifera	Ammel_7_20111003	mel_5
	SAMN02596333	SRS549673	A. m. mellifera	Ammel_9_20111003	mel_6
	SAMN02596334	SRS549674	A. m. mellifera	Ammel_10_20111003	mel_7
	SAMN02596335	SRS549675	A. m. mellifera	Ammel_12_20111003	mel_8
	SAMN02596336	SRS549676	A. m. mellifera	Ammel_14_20111003	mel_9
	SAMN02596337	SRS549677	A. m. mellifera	Ammel_15_20111003	mel_10
Spain	SAMN02596378	SRS549718	A. m. iberiensis	Amibe_7B_20120104	ibe_1
	SAMN02596379	SRS549719	A. m. iberiensis	Amibe_010A_20120104	ibe_2
	SAMN02596380	SRS549720	A. m. iberiensis	Amibe_080B_20120104	ibe_3
	SAMN02596381	SRS549721	A. m. iberiensis	Amibe_25A_20120104	ibe_4
	SAMN02596382	SRS549722	A. m. iberiensis	Amibe_29B_20120104	ibe_5
	SAMN02596383	SRS549723	A. m. iberiensis	Amibe_205A_20120104	ibe_6
	SAMN02596384	SRS549724	A. m. iberiensis	Amibe_222A_20120104	ibe_7
	SAMN02596385	SRS549725	A. m. iberiensis	Amibe_224B_20120104	ibe_8
	SAMN02596387	SRS549727	A. m. iberiensis	Amibe_272A_20120104	ibe_10
