# Supplementary material for: Two extended haplotype blocks are associated with adaptation to high altitude habitats in East African honey bees
Source: PLoS Genet. 2017 May 25;13(5):e1006792. doi: 10.1371/journal.pgen.1006792 (PMC5444601; doi:10.1371/journal.pgen.1006792)
Supplement: S3 Table — (XLSX) [file pgen.1006792.s012.xlsx]

## Sheet: S3 Table
S3 Table. Divergence and fixed mutations between highland and lowland r7 and r9 haplotypes in coding sequences.
Accession (OGSv3.2)								Apis mellifera gene		Drosophila melanogaster orthologue		All mutations		Fixed mutations
												Divergence		All substitutions (coding + noncoding)					Non-synonymous substitutions					Synonymous substitutions
Chr and region	Scaffold	Nr	ID	Start	Stop	Gene body	Coding (CDS)	ApiMel v4.5 annotation	AR 103 (NCBI) annotation	Flybase ID	Flybase annotation	π (%)		Sum	Lowland derived		Highland derived		Sum	Lowland derived		Highland derived		Sum	Lowland derived		Highland derived
				(bp)	(bp)	(bp)	(bp)					Gene	Coding	(n)	(n)	(%)	(n)	(%)	(n)	(n)	(%)	(n)	(%)	(n)	(n)	(%)	(n)	(%)
Group7 – r7						230246	46155					2.549	2.16151	9941	3350	33.6988	6591	66.3012	208	66	31.7308	142	68.2692	352	171	48.5795	181	51.4205
Group7	7.1	1	GB40268	12936	15781	2846	1179		LOC102655859=uncharacterized LOC102655859†	FBgn0039916	CG9935=N/A	4.02766	4.46678	50	27	54	23	46	4	2	50	2	50	13	8	61.5385	5	38.4615
Group7	7.1	2	GB40267	16154	18015	1862	999	mRpL45=probable 39S ribosomal protein L45, mitochondrial	LOC552656=probable 39S ribosomal protein L45, mitochondrial*	FBgn0263863		3.29271	3.09647	57	31	54.386	26	45.614	10	6	60	4	40	15	7	46.6667	8	53.3333
Group7	7.1	3	GB40269	18936	22560	3625	2709	LOC413720=hypothetical protein LOC413720	LOC413720=nucleolar protein 14 homolog*	FBgn0010926		2.16029	1.79571	74	33	44.5946	41	55.4054	16	6	37.5	10	62.5	26	12	46.1538	14	53.8462
Group7	7.1	4	GB40270	25441	26968	1528	1044	LOC100576298=hypothetical protein LOC100576298	LOC100576298=uncharacterized protein LOC100576298*			1.58811	1.44698	49	17	34.6939	32	65.3061	9	3	33.3333	6	66.6667	5	2	40	3	60
Group7	7.1	5	GB40266	27082	29139	2058	378	LOC726399=transcriptional activator protein Pur-alpha-like	LOC726399=transcriptional activator protein Pur-beta†	FBgn0037994	CG4810=N/A	1.4607		79	27	34.1772	52	65.8228	0	0	N/A	0	N/A	0	0	N/A	0	N/A
Group7	7.1	6	GB40265	37754	43423	5670	888	LOC726399=transcriptional activator protein Pur-alpha-like	LOC726399=transcriptional activator protein Pur-beta*	FBgn0022361	PUR-ALPHA=Purine-rich binding protein-alpha	2.44552	0.546033	193	46	23.8342	147	76.1658	0	0	N/A	0	N/A	3	1	33.3333	2	66.6667
Group7	7.1	7	GB40264	50206	52988	2783	351		LOC726399=transcriptional activator protein Pur-beta†			3.38201	1.40646	144	25	17.3611	119	82.6389	2	0	0	2	100	1	0	0	1	100
Group7	7.1	8	GB40263	56663	71542	14880	3945	LOC413721=hypothetical protein LOC413721	LOC413721=uncharacterized protein LOC413721*			2.42697	1.94078	592	189	31.9257	403	68.0743	20	7	35	13	65	19	12	63.1579	7	36.8421
Group7	7.1	9	GB40262	109376	110464	1089	270					2.25	3.51306	398	110	27.6382	288	72.3618	4	0	0	4	100	3	3	100	0	0
Group7	7.1	10	GB40271	111342	113235	1894	1584	LOC100576146=aladin-like	LOC100576146=aladin-like*	FBgn0030122		1.59201	1.53025	54	16	29.6296	38	70.3704	3	0	0	3	100	14	5	35.7143	9	64.2857
Group7	7.1	11	GB40273	115991	123735	7745	1944	LOC100576110=hypothetical protein LOC100576110	LOC100576110=zinc finger protein GLI4-like*	FBgn0039039	LMD=lame duck	2.46671	2.07625	124	35	28.2258	89	71.7742	8	2	25	6	75	16	5	31.25	11	68.75
Group7	7.1	12	GB40261	124483	129027	4545	690	LOC552600=gamma-interferon-inducible lysosomal thiol reductase-like	LOC552600=gamma-interferon-inducible-lysosomal thiol reductase*	FBgn0038149		2.56878	1.92827	102	41	40.1961	61	59.8039	5	3	60	2	40	5	3	60	2	40
Group7	7.1	13	GB40259	132149	133396	1248	702	LOC552586=hcp beta-lactamase-like protein CG13865-like isoform 2	LOC552586=cytochrome c oxidase assembly factor 7 homolog*	FBgn0039965	CG13865=N/A	2.81237	2.17156	48	28	58.3333	20	41.6667	3	2	66.6667	1	33.3333	6	4	66.6667	2	33.3333
Group7	7.1	14	GB40274	133461	145239	11779	2460	kinesin-2C=osmotic avoidance abnormal protein 3	LOC411814=osmotic avoidance abnormal protein 3*	FBgn0039925	KIF3C=Kif3C	2.7619	1.81383	267	95	35.5805	172	64.4195	8	5	62.5	3	37.5	16	3	18.75	13	81.25
Group7	7.2	15	GB43263	235096	287460	52365	1287	oa2=octopamine receptor beta-1R	LOC413698=octopamine receptor beta-1R*	FBgn0038980	OA2=octopamine receptor 2	3.93392	4.51298	1537	609	39.6226	928	60.3774	9	2	22.2222	7	77.7778	39	27	69.2308	12	30.7692
Group7	7.2	16	GB43262	287843	294490	6648	207	LOC100578196=hypothetical protein LOC100578196	LOC100578196=‡			4.0491	6.38692	256	91	35.5469	165	64.4531	5	1	20	4	80	2	2	100	0	0
Group7	7.2	17	GB43261	306906	309785	2880	2217	trbd=ubiquitin thioesterase trabid	LOC413699=ubiquitin thioesterase trabid*	FBgn0037734	TRBD=trabid	0.801604	0.63145	121	49	40.4959	72	59.5041	0	0	N/A	0	N/A	9	4	44.4444	5	55.5556
Group7	7.2	18	GB43264	311880	313943	2064	1776	LOC413700=NADPH-dependent diflavin oxidoreductase 1-like	LOC100578196=‡	FBgn0035890	CG13667=N/A	1.5142	1.44254	59	22	37.2881	37	62.7119	13	3	23.0769	10	76.9231	6	3	50	3	50
Group7	7.2	19	GB43265	316123	320006	3884	1461	Ent2=LOW QUALITY PROTEIN: equilibrative nucleoside transporter 1	LOC552491=NADPH-dependent diflavin oxidoreductase 1*	FBgn0263916	N/A=N/A	1.60694	0.94197	72	25	34.7222	47	65.2778	6	1	16.6667	5	83.3333	3	1	33.3333	2	66.6667
Group7	7.2	20	GB43260	322516	324788	2273	1167	LOC411683=macrophage erythroblast attacher-like isoform 1	LOC411683=macrophage erythroblast attacher*	FBgn0051357	CG31357=N/A	1.30088	1.10797	130	32	24.6154	98	75.3846	2	0	0	2	100	8	2	25	6	75
Group7	7.2	21	GB43259	339375	339629	255	255			FBgn0004619	GLU-RI=Glutamate receptor I	0.771701	0.639818	107	28	26.1682	79	73.8318	1	0	0	1	100	2	0	0	2	100
Group7	7.2	22	GB43266	341241	346847	5607	1419	CtBP=c-terminal-binding protein isoform 1	LOC409158=C-terminal-binding protein*	FBgn0020496		1.90588	0.656884	91	40	43.956	51	56.044	0	0	N/A	0	N/A	6	1	16.6667	5	83.3333
Group7	7.2	23	GB43258	349041	358855	9815	1338	LOC100578523=protein glass-like	LOC100578523=protein glass-like*	FBgn0004618	GL=glass	1.82115	0.922665	84	26	30.9524	58	69.0476	0	0	N/A	0	N/A	5	1	20	4	80
Group7	7.2	24	GB43257	361185	363875	2691	156		LOC102653944=uncharacterized LOC102653944†			3.40495	3.83058	92	36	39.1304	56	60.8696	3	1	33.3333	2	66.6667	1	0	0	1	100
Group7	7.2	25	GB43256	370158	373625	3468	2277	LOC411685=ATP-binding cassette sub-family D member 2-like	LOC411685=ATP-binding cassette sub-family D member 1*	FBgn0039890	CG2316=N/A	1.89405	1.58743	165	65	39.3939	100	60.6061	5	4	80	1	20	18	9	50	9	50
Group7	7.3	26	GB52881	436157	438889	2733	315					2.1511	2.53681	189	65	34.3915	124	65.6085	0	0	N/A	0	N/A	0	0	N/A	0	N/A
Group7	7.3	27	GB52880	458580	463102	4523	252	LOC412994=octopamine receptor beta-3R-like	LOC412994=octopamine receptor beta-3R†	FBgn0250910	OCTBETA3R=Octbeta3R	3.95863	1.55399	603	178	29.5191	425	70.4809	0	0	N/A	0	N/A	1	0	0	1	100
Group7	7.3	28	GB52879	481287	489065	7779	1572	LOC412994=octopamine receptor beta-3R-like	LOC412994=octopamine receptor beta-3R*	FBgn0250910	OCTBETA3R=Octbeta3R	3.55449	1.52442	1170	357	30.5128	813	69.4872	5	1	20	4	80	9	2	22.2222	7	77.7778
Group7	7.3	29	GB52878	555941	559360	3420	888	LOC412994=octopamine receptor beta-3R-like	LOC412994=octopamine receptor beta-3R†	FBgn0250910	OCTBETA3R=Octbeta3R	2.82773	1.53427	1080	289	26.7593	791	73.2407	1	0	0	1	100	7	2	28.5714	5	71.4286
Group7	7.3	30	GB52882	573914	579387	5474	1920	LOC726656=calcium-independent phospholipase A2-gamma-like	LOC726656=calcium-independent phospholipase A2-gamma-like*	FBgn0036053	IPLA2-VIA=calcium-independent phospholipase A2 VIA	2.55316	1.53518	258	87	33.7209	171	66.2791	5	2	40	3	60	12	5	41.6667	7	58.3333
Group7	7.3	31	GB52883	580010	581956	1947	1101	LOC413192=FAM203 family protein GA19338-like	LOC413192=protein HGH1 homolog*	FBgn0039417	CG6073=N/A	3.80773	3.17832	50	19	38	31	62	13	1	7.69231	12	92.3077	11	8	72.7273	3	27.2727
Group7	7.3	32	GB52877	584066	593740	9675	3396	LOC726699=hypothetical protein LOC726699	LOC726699=uncharacterized protein LOC726699*	FBgn0038073	CG14395=N/A	3.56602	3.85465	367	137	37.3297	230	62.6703	32	11	34.375	21	65.625	44	27	61.3636	17	38.6364
Group7	7.3	33	GB52876	612855	614531	1677	1677		LOC102656070=uncharacterized LOC102656070†	FBgn0037213	CG12581=N/A	1.75511	1.58881	390	147	37.6923	243	62.3077	0	0	N/A	0	N/A	0	0	N/A	0	N/A
Group7	7.3	34	GB52875	628702	652720	24019	1716	LOC552005=hypothetical protein LOC552005	LOC552005=uncharacterized protein LOC552005*	FBgn0030065	CG12075=N/A	3.20746	2.13064	637	240	37.6766	397	62.3234	7	2	28.5714	5	71.4286	20	12	60	8	40
Group7	7.3	35	GB52874	662609	663814	1206	207					0.517288	1.57566	77	27	35.0649	50	64.9351	0	0	N/A	0	N/A	1	0	0	1	100
Group7	7.5	36	GB49696	1509107	1519224	10118	1224	Octbeta2R=octopamine receptor beta-2R isoform 1	LOC412896=octopamine receptor beta-2R*	FBgn0038063	OCTBETA2R=Octbeta2R	1.89977	0.283056
Group7	7.5	37	GB49698	1525981	1527925	1945	180					3.77125	3.49787	77	23	29.8701	54	70.1299	3	1	33.3333	2	66.6667	0	0	N/A	0	N/A
Group7	7.5	38	GB49699	1528455	1528682	228	228					5.05208	4.78868	98	38	38.7755	60	61.2245	6	0	0	6	100	6	0	0	6	100
Group9 – r9						1200909	22566					1.26275	0.953988	2579	704	27.2974	1875	72.7026	15	2	13.3333	13	86.6667	13	5	38.4615	8	61.5385
Group9	9.5	1	GB43749	1725914	1734106	8193	144					1.64396	1.97597	23	7	30.4348	16	69.5652	1	0	0	1	100	0	0	N/A	0	N/A
Group9	9.5	2	GB43750	1739547	1741458	1912	474	LOC411936=prefoldin subunit 5-like	prefoldin subunit 5*	FBgn0038976		0.958603	1.25695	21	9	42.8571	12	57.1429	2	0	0	2	100	3	2	66.6667	1	33.3333
Group9	9.5	3	GB43761	1740437	1756461	16025	855	LOC724936=hypothetical protein LOC724936	uncharacterized protein LOC724936*	FBgn0032629	BEAT-IIIC=beat-IIIc	1.47713	0.505114	78	25	32.0513	53	67.9487	0	0	N/A	0	N/A	0	0	N/A	0	N/A
Group9	9.5	4	GB43760	1785285	1785455	171	171					0.547908	0.678078	75	22	29.3333	53	70.6667	0	0	N/A	0	N/A	0	0	N/A	0	N/A
Group9	9.5	5	GB43759	1833897	1981727	147831	456	LOC100577524=autophagy-related protein 16-1-like	autophagy-related protein 16-1-like*	FBgn0039705	CG31033=N/A	1.24946	1.33392	143	50	34.965	93	65.035	0	0	N/A	0	N/A	0	0	N/A	0	N/A
Group9	9.5	6	GB43751	2016396	2084813	68418	2127	LOC413256=hypothetical protein LOC413256 isoform 1	uncharacterized protein LOC413256*	FBgn0039704	NEO=neyo	1.03603	0.468	16	4	25	12	75	0	0	N/A	0	N/A	0	0	N/A	0	N/A
Group9	9.5	7	GB43758	2112107	2115931	3825	171					0.811752	0.477924	4	1	25	3	75	0	0	N/A	0	N/A	0	0	N/A	0	N/A
Group9	9.5	8	GB43757	2117553	2118086	534	177					0.846491	0.812354	10	6	60	4	40	0	0	N/A	0	N/A	0	0	N/A	0	N/A
Group9	9.5	9	GB43752	2254286	2254498	213	213					1.37449	1.7753	45	11	24.4444	34	75.5556	0	0	N/A	0	N/A	0	0	N/A	0	N/A
Group9	9.5	10	GB43753	2261247	2262497	1251	393					0.831828	0.885055	49	15	30.6122	34	69.3878	0	0	N/A	0	N/A	0	0	N/A	0	N/A
Group9	9.5	11	GB43754	2306070	2310044	3975	87					0.889849	1.20317	28	7	25	21	75	0	0	N/A	0	N/A	0	0	N/A	0	N/A
Group9	9.5	12	GB43756	2312068	2312160	93	93					0.276316	0.344394	1	0	0	1	100	0	0	N/A	0	N/A	0	0	N/A	0	N/A
Group9	9.5	13	GB43755	2316894	2325169	8276	1119	LOC725024=autophagy-related protein 16-like	autophagy-related protein 16*	FBgn0039705	CG31033=N/A	1.11194	0.596739	33	10	30.303	23	69.697	1	0	0	1	100	0	0	N/A	0	N/A
Group9	9.7	14	GB54006	2434735	2434869	135	135					2.50304	2.49473	54	16	29.6296	38	70.3704	0	0	N/A	0	N/A	0	0	N/A	0	N/A
Group9	9.7	15	GB54007	2472667	2473609	943	165					1.81229	1.53928	63	16	25.3968	47	74.6032	0	0	N/A	0	N/A	0	0	N/A	0	N/A
Group9	9.7	16	GB54008	2515293	2517011	1719	135					0.958768	1.25608	50	24	48	26	52	0	0	N/A	0	N/A	0	0	N/A	0	N/A
Group9	9.7	17	GB54005	2535916	2571478	35563	1248	LOC411345=neurotrimin-like	neurotrimin*	FBgn0051814	CG31814=N/A	1.36355	0.683051	106	32	30.1887	74	69.8113	2	1	50	1	50	0	0	N/A	0	N/A
Group9	9.7	18	GB54009	2601348	2605422	4075	168					1.3557	1.11095	28	7	25	21	75	0	0	N/A	0	N/A	0	0	N/A	0	N/A
Group9	9.7	19	GB54004	2608333	2608701	369	261					1.3413	0.656597	8	1	12.5	7	87.5	0	0	N/A	0	N/A	0	0	N/A	0	N/A
Group9	9.7	20	GB54010	2619554	2626241	6688	162	LOC100577010=hypothetical protein LOC100577010				1.21809	1.57587	13	1	7.69231	12	92.3077	0	0	N/A	0	N/A	0	0	N/A	0	N/A
Group9	9.7	21	GB54011	2627479	2675991	48513	348					1.43445	0.854615	68	18	26.4706	50	73.5294	0	0	N/A	0	N/A	0	0	N/A	0	N/A
Group9	9.7	22	GB54003	2647089	2746060	98972	426					1.37122	0.558418	108	21	19.4444	87	80.5556	0	0	N/A	0	N/A	0	0	N/A	0	N/A
Group9	9.7	23	GB54002	2746583	2752590	6008	108					1.35113	0.392522	9	1	11.1111	8	88.8889	0	0	N/A	0	N/A	0	0	N/A	0	N/A
Group9	9.7	24	GB54012	2756695	2906958	150264	282					1.31441	1.78144	212	57	26.8868	155	73.1132	0	0	N/A	0	N/A	0	0	N/A	0	N/A
Group9	9.7	25	GB54001	2771744	2777532	5789	291					0.786077	0.574061	7	4	57.1429	3	42.8571	0	0	N/A	0	N/A	0	0	N/A	0	N/A
Group9	9.7	26	GB54000	2812778	3022851	210074	393					1.34051	0.239868	143	28	19.5804	115	80.4196	0	0	N/A	0	N/A	0	0	N/A	0	N/A
Group9	9.7	27	GB54013	2921279	2922166	888	303			FBgn0036442	CG13473=N/A	1.35344	0.999206	1	1	100	0	0	1	1	100	0	0	0	0	N/A	0	N/A
Group9	9.7	28	GB54015	2971941	2972745	805	213					1.23144	0.806033
Group9	9.7	29	GB54016	3009406	3176085	166680	852	LOC725264=hypothetical protein LOC725264	uncharacterized protein LOC725264*	FBgn0038498	BEAT-IIA=beaten path IIa	1.3637	0.173366	285	72	25.2632	213	74.7368	0	0	N/A	0	N/A	0	0	N/A	0	N/A
Group9	9.7	30	GB53999	3141487	3141759	273	273					0.107794	0.0805177
Group9	9.7	31	GB53998	3175998	3181007	5010	252					1.22808	0.979241	34	15	44.1176	19	55.8824	0	0	N/A	0	N/A	0	0	N/A	0	N/A
Group9	9.7	32	GB54017	3204288	3205722	1435	153					1.40132	0.591093	35	6	17.1429	29	82.8571	0	0	N/A	0	N/A	0	0	N/A	0	N/A
Group9	9.7	33	GB54018	3208177	3208892	716	630					0.245698	0.227172	4	4	100	0	0	0	0	N/A	0	N/A	0	0	N/A	0	N/A
Group9	9.7	34	GB54019	3208909	3211922	3014	2490	LOC100576864=hypothetical protein LOC100576864	myosin-2 heavy chain*	FBgn0035295		0.997062	0.902232	15	5	33.3333	10	66.6667	1	0	0	1	100	2	1	50	1	50
Group9	9.7	35	GB54020	3214109	3220797	6689	714	LOC409025=apolipoprotein D-like	apolipoprotein D*	FBgn0030334	KARL=Karl	1.56287	0.626296	38	13	34.2105	25	65.7895	0	0	N/A	0	N/A	1	1	100	0	0
Group9	9.7	36	GB53997	3222215	3223096	882	120					1.30567	0.595862	9	1	11.1111	8	88.8889	0	0	N/A	0	N/A	0	0	N/A	0	N/A
Group9	9.7	37	GB53996	3226520	3240286	13767	1323	LOC411347=peripheral plasma membrane protein CASK-like isoform 1		FBgn0013759	CASK=CASK ortholog	1.26922	0.795265	65	15	23.0769	50	76.9231	1	0	0	1	100	2	1	50	1	50
Group9	9.7	38	GB54021	3238110	3238729	620	99					1.23337	0.613131	2	0	0	2	100	0	0	N/A	0	N/A	0	0	N/A	0	N/A
Group9	9.7	39	GB54022	3244396	3245420	1025	114					1.76181	1.17326	22	8	36.3636	14	63.6364	0	0	N/A	0	N/A	0	0	N/A	0	N/A
Group9	9.7	40	GB53995	3252247	3254852	2606	699	LOC411347=peripheral plasma membrane protein CASK-like isoform 1		FBgn0013759	CASK=CASK ortholog	1.639	0.716765	17	8	47.0588	9	52.9412	0	0	N/A	0	N/A	2	0	0	2	100
Group9	9.7	41	GB54023	3255918	3313186	57269	219					1.66243	1.81186	139	32	23.0216	107	76.9784	1	0	0	1	100	0	0	N/A	0	N/A
Group9	9.7	42	GB53994	3265771	3265959	189	189					0.535088	0.593785
Group9	9.7	43	GB53993	3301463	3304230	2768	288					1.97012	2.03479	15	3	20	12	80	3	0	0	3	100	0	0	N/A	0	N/A
Group9	9.7	44	GB53992	3313468	3367548	54081	1035					1.77797	1.28814	215	58	26.9767	157	73.0233	0	0	N/A	0	N/A	1	0	0	1	100
Group9	9.7	45	GB53991	3382265	3384644	2380	549					1.82267	0.585979	86	16	18.6047	70	81.3953	0	0	N/A	0	N/A	0	0	N/A	0	N/A
Group9	9.7	46	GB53990	3402554	3409781	7228	948	LOC411347=peripheral plasma membrane protein CASK-like isoform 1		FBgn0013759	CASK=CASK ortholog	1.41321	0.802482	53	13	24.5283	40	75.4717	0	0	N/A	0	N/A	1	0	0	1	100
Group9	9.7	47	GB53989	3414341	3456471	42131	720	LOC411347=peripheral plasma membrane protein CASK-like isoform 1		FBgn0013759	CASK=CASK ortholog	1.52675	0.318824	147	41	27.8912	106	72.1088	0	0	N/A	0	N/A	1	0	0	1	100
Group9	9.7	48	GB54024	3419577	3419822	246	246					1.92358	1.93772	1	0	0	1	100	1	0	0	1	100	0	0	N/A	0	N/A
Group9	9.7	49	GB54025	3447871	3448080	210	210					1.27598	1.72323	1	0	0	1	100	1	0	0	1	100	0	0	N/A	0	N/A
Group9	9.7	50	GB53988	3471129	3471296	168	168					1.32287	1.29272
* Association between OGSv3.2 (GB*) and AR103 accessions as reported by NCBI GFF data.
† Association between OGSv3.2 (GB*) and AR103 accessions inferred using pairwise BLAST of coding sequences and overlapping coordinates.
‡ Accession retired in AR103 annotation.
